# Supplementary material for: New Coleoptera records from New Brunswick, Canada: Eucinetidae and Scirtidae
Source: Zookeys. 2012 Apr 4;(179):41–53. doi: 10.3897/zookeys.179.2580 (PMC3337051; doi:10.3897/zookeys.179.2580)
Supplement: XML Treatment for Eucinetus morio [file zookeys.179.2580-treatment2.xml]

<!DOCTYPE tp:taxon-treatment
  PUBLIC "-//TaxonX//DTD Taxonomic Treatment Publishing DTD v0 20100105//EN" "tax-treatment-NSO.dtd">
<tp:taxon-treatment xmlns:tp="http://www.plazi.org/taxpub"><tp:treatment-meta><mixed-citation publication-type="journal"><person-group><name><surname>Webster</surname><given-names>Reginald P.</given-names></name><name><surname>Sweeney</surname><given-names>Jon D.</given-names></name><name><surname>DeMerchant</surname><given-names>Ian</given-names></name></person-group><article-title>New Coleoptera records from New Brunswick, Canada: Eucinetidae and Scirtidae</article-title><source>Zookeys</source><day>4</day><month>4</month><year>2012</year><volume>2012</volume><issue>179</issue><fpage>41</fpage><lpage>53</lpage><pub-id pub-id-type="doi">10.3897/zookeys.179.2580</pub-id></mixed-citation></tp:treatment-meta><tp:nomenclature><tp:taxon-name>
                            <tp:taxon-name-part taxon-name-part-type="genus">Eucinetus</tp:taxon-name-part>
                            <tp:taxon-name-part taxon-name-part-type="species">morio</tp:taxon-name-part>
                        <object-id xmlns:xlink="http://www.w3.org/1999/xlink" xlink:type="simple">http://species-id.net/wiki/Eucinetus_morio</object-id>
								</tp:taxon-name><tp:taxon-authority>LeConte, 1853</tp:taxon-authority><xref ref-type="fig" rid="F2">Map 2</xref></tp:nomenclature><tp:treatment-sec sec-type="Material examined"><title>Material examined.</title><p><bold>Additional New Brunswick records. Carleton Co.</bold>, Two Mile Brook Fen, <named-content xmlns:xlink="http://www.w3.org/1999/xlink" content-type="dwc:verbatimCoordinates" xlink:type="simple">46.3619°N, 67.6733°W</named-content>, 6.V.2005, R. Webster &amp; M.-A. Giguère, cedar forest/swamp, in moist sphagnum (1, RWC); Jackson Falls, Bell Forest, <named-content xmlns:xlink="http://www.w3.org/1999/xlink" content-type="dwc:verbatimCoordinates" xlink:type="simple">46.2200°N, 67.7231°W</named-content>, 8.VIII.2006, R. P. Webster, mature hardwood forest, on polypore fungi on dead standing beech (1, NBM); same locality and forest type but 4–12.VI.2008, 27.VI–5.VII.2008, 12–19.VII.2008, R. P. Webster, mature hardwood forest, Lindgren funnel traps (5, AFC, RWC) ); same locality and habitat data but 28.IV-9.V.2009, 9–14.V.2009, 14–20.V.2009, 20–26.V.2009, 31.VII–7.VIII.2009, R. Webster &amp; M.-A. Giguère, Lindgren funnel traps (7, AFC, RWC). <bold>Charlotte Co.</bold>, 10 km NW of New River Beach, <named-content xmlns:xlink="http://www.w3.org/1999/xlink" content-type="dwc:verbatimCoordinates" xlink:type="simple">45.2110°N, 66.6170°W</named-content>, 31.V–15.VI.2010, 16–26.VII.2010, R. Webster &amp; C. MacKay, old growth eastern white cedar forest, Lindgren funnel traps (2, AFC). <bold>Queens Co.</bold>, Cranberry Lake P.N.A., <named-content xmlns:xlink="http://www.w3.org/1999/xlink" content-type="dwc:verbatimCoordinates" xlink:type="simple">46.1125°N, 65.6075°W</named-content>, 12–21.V.2009, 21–27.V.2009, 5–11.VI.2009, 28.VII-6.VIII.2009, R. Webster &amp; M.-A. Giguère, old red oak forest, Lindgren funnel traps (4, AFC, RWC). <bold>Restigouche Co.</bold>, Dionne Brook P.N.A., <named-content xmlns:xlink="http://www.w3.org/1999/xlink" content-type="dwc:verbatimCoordinates" xlink:type="simple">47.9064°N, 68.3441°W</named-content>, 31.V-15.VI.2011, M. Roy &amp; V. Webster, old-growth white spruce and balsam fir forest, Lindgren funnel trap (1, NBM). <bold>Sunbury Co.</bold>, Acadia Research Forest, <named-content xmlns:xlink="http://www.w3.org/1999/xlink" content-type="dwc:verbatimCoordinates" xlink:type="simple">45.9866°N, 66.3841°W</named-content>, 19–25.V.2009, 2–9.VI.2009, 16–24.VI.2009, 24–30.VI.2009, 29.VII-4.VIII.2009, R. Webster &amp; M.-A. Giguère, red spruce forest with red maple and balsam fir, Lindgren funnel traps (8, AFC). <bold>York Co.</bold>, Charters Settlement, <named-content xmlns:xlink="http://www.w3.org/1999/xlink" content-type="dwc:verbatimCoordinates" xlink:type="simple">45.8286°N, 66.7365°W</named-content>, 10.VII.2005, R. P. Webster, mature red spruce and cedar forest, in powdery slime mould (1, NBM); same locality but <named-content xmlns:xlink="http://www.w3.org/1999/xlink" content-type="dwc:verbatimCoordinates" xlink:type="simple">45.8331°N, 66.7410°W</named-content>, 17.VIII.2008, R. P. Webster, mature red spruce forest, in polypore fungi on dead standing <italic><tp:taxon-name>Populus</tp:taxon-name></italic> sp. (1, RWC); 15 km W of Tracy off Rt. 645, <named-content xmlns:xlink="http://www.w3.org/1999/xlink" content-type="dwc:verbatimCoordinates" xlink:type="simple">45.6848°N, 66.8821°W</named-content>, 1–8.VI.2009, 28.VI-7.VII.2009, 29.VII-4.VIII.2009, R. Webster &amp; M.-A. Giguère, old red pine forest, Lindgren funnel traps (6, AFC); 14 km WSW of Tracy, S of Rt. 645, <named-content xmlns:xlink="http://www.w3.org/1999/xlink" content-type="dwc:verbatimCoordinates" xlink:type="simple">45.6741°N, 66.8661°W</named-content>, 10–26.V.2010, 16–30.VI.2010, R. Webster &amp; C. MacKay, old mixed forest with red and white spruce, red and white pine, balsam fir, eastern white cedar, red maple, and <italic><tp:taxon-name>Populus</tp:taxon-name></italic> sp., Lindgren funnel traps (2, AFC).<!--PageBreak--></p><fig id="F2" position="float" orientation="portrait"><label>Map 2.</label><caption><p>Collection localities in New Brunswick, Canada of <italic><tp:taxon-name>Eucinetus morio</tp:taxon-name></italic>.</p></caption><graphic xmlns:xlink="http://www.w3.org/1999/xlink" xlink:href="ZooKeys-179-041-g002.jpg" position="float" orientation="portrait" xlink:type="simple"/></fig></tp:treatment-sec><tp:treatment-sec sec-type="Collection and habitat data"><title>Collection and habitat data.</title><p><italic><tp:taxon-name>Eucinetus morio</tp:taxon-name></italic> was found in a variety of forest types in New Brunswick, including mature hardwood forests, an old red oak forest, old and mature mixed forests, an old-growth white spruce (<italic><tp:taxon-name>Picea glauca</tp:taxon-name></italic> (Moench) Voss) and balsam fir (<italic><tp:taxon-name>Abies balsamea</tp:taxon-name></italic> (L.) Mill.) forest, eastern white cedar (<italic><tp:taxon-name>Thuja occidentalis</tp:taxon-name></italic> L.) forests, a mature (110-year-old) red spruce forest, and an old red pine forest. Most specimens were captured in Lindgren funnel traps deployed in the above forest types. Specimens with specific habitat data were collected from moist sphagnum (in eastern white cedar swamp), on polypore fungi on dead standing American beech (<italic><tp:taxon-name>Fagus grandifolia</tp:taxon-name></italic> Ehrh.) and a dead standing <italic><tp:taxon-name>Populus</tp:taxon-name></italic> sp., and in powdery slime mold at the base of a tree. <xref ref-type="bibr" rid="B7">Lawrence and Newton (1980)</xref> reported the slime mold, <italic><tp:taxon-name>Stemonitis axifera</tp:taxon-name></italic> (Bull.) as a host for this species, and <xref ref-type="bibr" rid="B13">Weiss and West (1921)</xref> reported it from a <italic><tp:taxon-name>Trichia</tp:taxon-name></italic> sp. (<tp:taxon-name>Trichiaceae</tp:taxon-name>). This species has an amazing jumping ability, and adults often jumped out of a 15 cm high sifting box. Adults were collected during May, June, July, and August.</p></tp:treatment-sec><tp:treatment-sec sec-type="Distribution"><title>Distribution in Canada and Alaska.</title><p>ON, QC, NB, NS (<xref ref-type="bibr" rid="B2">Campbell 1991a</xref>, <xref ref-type="bibr" rid="B9">Majka 2010</xref>). <xref ref-type="bibr" rid="B9">Majka (2010)</xref> newly reported <italic><tp:taxon-name>Eucinetus morio</tp:taxon-name></italic> from New Brunswick based on one specimen collected by P. Maltais in Moncton (Westmorland Co.). This is the most common species of <tp:taxon-name>Eucinetidae</tp:taxon-name> in New Brunswick.</p></tp:treatment-sec><ref-list><ref id="B7"><mixed-citation xmlns:xlink="http://www.w3.org/1999/xlink" xlink:type="simple"><person-group><name name-style="western"><surname>Lawrence</surname><given-names>JF</given-names></name><name name-style="western"><surname>Newton</surname><given-names>AF Jr.</given-names></name></person-group> (<year>1980</year>)<article-title> Coleoptera associated with the fruiting bodies of slime molds (Myxomycetes).</article-title><source>The Coleopterists Bulletin </source><volume>34</volume>: <fpage>129</fpage>-<lpage>143</lpage>.</mixed-citation></ref><ref id="B13"><mixed-citation xmlns:xlink="http://www.w3.org/1999/xlink" xlink:type="simple"><person-group><name name-style="western"><surname>Weiss</surname><given-names>HB</given-names></name><name name-style="western"><surname>West</surname><given-names>E</given-names></name></person-group> (<year>1921</year>)<article-title> Additional fungus insects and their hosts.</article-title><source>Proceedings of the Biological Society of Washington </source><volume>34</volume>: <fpage>59</fpage>-<lpage>62</lpage>.</mixed-citation></ref><ref id="B2"><mixed-citation xmlns:xlink="http://www.w3.org/1999/xlink" xlink:type="simple"><person-group><name name-style="western"><surname>Campbell</surname><given-names>JM</given-names></name></person-group> (<year>1991a</year>)<source> Family Scirtidae: marsh beetles. In: Bousquet Y (Ed) Checklist of Beetles of Canada and Alaska. Publication 1861/E, Agriculture Canada, Research Branch, Ottawa, Ontario, 142.</source></mixed-citation></ref><ref id="B9"><mixed-citation xmlns:xlink="http://www.w3.org/1999/xlink" xlink:type="simple"><person-group><name name-style="western"><surname>Majka</surname><given-names>CG</given-names></name></person-group> (<year>2010</year>)<article-title> Eucinetidae (Coleoptera) of the Maritime provinces of Canada.</article-title><source>Journal of the Acadian Entomological Society </source><volume>6</volume>: <fpage>16</fpage>-<lpage>21</lpage>.</mixed-citation></ref></ref-list></tp:taxon-treatment>
