# Supplementary material for: New Coleoptera records from New Brunswick, Canada: Eucinetidae and Scirtidae
Source: Zookeys. 2012 Apr 4;(179):41–53. doi: 10.3897/zookeys.179.2580 (PMC3337051; doi:10.3897/zookeys.179.2580)
Supplement: XML Treatment for Sacodes pulchella [file zookeys.179.2580-treatment9.xml]

<!DOCTYPE tp:taxon-treatment
  PUBLIC "-//TaxonX//DTD Taxonomic Treatment Publishing DTD v0 20100105//EN" "tax-treatment-NSO.dtd">
<tp:taxon-treatment xmlns:tp="http://www.plazi.org/taxpub"><tp:treatment-meta><mixed-citation publication-type="journal"><person-group><name><surname>Webster</surname><given-names>Reginald P.</given-names></name><name><surname>Sweeney</surname><given-names>Jon D.</given-names></name><name><surname>DeMerchant</surname><given-names>Ian</given-names></name></person-group><article-title>New Coleoptera records from New Brunswick, Canada: Eucinetidae and Scirtidae</article-title><source>Zookeys</source><day>4</day><month>4</month><year>2012</year><volume>2012</volume><issue>179</issue><fpage>41</fpage><lpage>53</lpage><pub-id pub-id-type="doi">10.3897/zookeys.179.2580</pub-id></mixed-citation></tp:treatment-meta><tp:nomenclature><tp:taxon-name>
                            <tp:taxon-name-part taxon-name-part-type="genus">Sacodes</tp:taxon-name-part>
                            <tp:taxon-name-part taxon-name-part-type="species">pulchella</tp:taxon-name-part>
                        <object-id xmlns:xlink="http://www.w3.org/1999/xlink" xlink:type="simple">http://species-id.net/wiki/Sacodes_pulchella</object-id>
								</tp:taxon-name><tp:taxon-authority>(Guérin-Méneville, 1843)**</tp:taxon-authority><xref ref-type="fig" rid="F9">Map 9</xref></tp:nomenclature><tp:treatment-sec sec-type="Material examined"><title>Material examined.</title><p><bold>New Brunswick, Carleton Co.</bold>, Bell Forest, <named-content xmlns:xlink="http://www.w3.org/1999/xlink" content-type="dwc:verbatimCoordinates" xlink:type="simple">46.2200°N, 67.7231°W</named-content>, 21–28.VI.2009, 19–31.VII.2009, R. Webster &amp; M.-A. Giguère, mature hardwood forest, Lindgren funnel traps (2, AFC, RWC). <bold>Queens Co.</bold>, Cranberry Lake P.N.A, <named-content xmlns:xlink="http://www.w3.org/1999/xlink" content-type="dwc:verbatimCoordinates" xlink:type="simple">46.1125°N, 65.6075°W</named-content>, 25.VI–1.VII.2009, 1–10.VII.2009, 15–21.VII.2009, 21–28.VII.2009, R. Webster &amp; M.-A. Giguère, old red oak forest, Lindgren funnel traps (6, AFC, RWC); same locality data and forest type, 13–20.VII.2011, M. Roy &amp; V. Webster, Lindgren funnel trap (1, NBM). <bold>Restigouche Co.</bold>, Dionne Brook P.N.A., <named-content xmlns:xlink="http://www.w3.org/1999/xlink" content-type="dwc:verbatimCoordinates" xlink:type="simple">47.9030°N, 68.3503°W</named-content>, 27.VI-14.VII.2011, M. Roy &amp; V. Webster, old-growth northern hardwood forest, Lindgren funnel trap (2, RWC). <bold>York Co.</bold>, 15 km W of Tracy off Rt. 645, <named-content xmlns:xlink="http://www.w3.org/1999/xlink" content-type="dwc:verbatimCoordinates" xlink:type="simple">45.6848°N, 66.8821°W</named-content>, 16–30.VI.2010, R. Webster &amp; C. MacKay, old red pine forest, Lindgren funnel trap (1, RWC).</p><fig id="F9" position="float" orientation="portrait"><label>Map 9.</label><caption><p>Collection localities in New Brunswick, Canada of <italic><tp:taxon-name>Sacodes pulchella</tp:taxon-name></italic>.</p></caption><graphic xmlns:xlink="http://www.w3.org/1999/xlink" xlink:href="ZooKeys-179-041-g009.jpg" position="float" orientation="portrait" xlink:type="simple"/></fig></tp:treatment-sec><tp:treatment-sec sec-type="Collection and habitat data"><title>Collection and habitat data.</title><p>This species was captured in Lindgren funnel traps deployed in a mature hardwood forest with sugar maple, American beech, and whit<!--PageBreak-->e ash (<italic><tp:taxon-name>Fraxinus americana</tp:taxon-name></italic> L.), an old red oak forest, an old-growth northern hardwood forest with sugar maple and yellow birch, and an old red pine forest. Adults were captured during June and July.</p></tp:treatment-sec><tp:treatment-sec sec-type="Distribution"><title>Distribution in Canada and Alaska.</title><p>ON, <bold>NB</bold> (<xref ref-type="bibr" rid="B3">Campbell 1991b</xref>).</p></tp:treatment-sec><ref-list><ref id="B3"><mixed-citation xmlns:xlink="http://www.w3.org/1999/xlink" xlink:type="simple"><person-group><name name-style="western"><surname>Campbell</surname><given-names>JM</given-names></name></person-group> (<year>1991b</year>)<source> Family Eucinetidae: plate-thigh beetles. In: Bousquet Y (Ed) Checklist of Beetles of Canada and Alaska. Publication 1861/E, Agriculture Canada, Research Branch, Ottawa, Ontario, 141.</source></mixed-citation></ref></ref-list></tp:taxon-treatment>
