# Supplementary material for: New Coleoptera records from New Brunswick, Canada: Eucinetidae and Scirtidae
Source: Zookeys. 2012 Apr 4;(179):41–53. doi: 10.3897/zookeys.179.2580 (PMC3337051; doi:10.3897/zookeys.179.2580)
Supplement: XML Treatment for Sarabandus robustus [file zookeys.179.2580-treatment10.xml]

<!DOCTYPE tp:taxon-treatment
  PUBLIC "-//TaxonX//DTD Taxonomic Treatment Publishing DTD v0 20100105//EN" "tax-treatment-NSO.dtd">
<tp:taxon-treatment xmlns:tp="http://www.plazi.org/taxpub"><tp:treatment-meta><mixed-citation publication-type="journal"><person-group><name><surname>Webster</surname><given-names>Reginald P.</given-names></name><name><surname>Sweeney</surname><given-names>Jon D.</given-names></name><name><surname>DeMerchant</surname><given-names>Ian</given-names></name></person-group><article-title>New Coleoptera records from New Brunswick, Canada: Eucinetidae and Scirtidae</article-title><source>Zookeys</source><day>4</day><month>4</month><year>2012</year><volume>2012</volume><issue>179</issue><fpage>41</fpage><lpage>53</lpage><pub-id pub-id-type="doi">10.3897/zookeys.179.2580</pub-id></mixed-citation></tp:treatment-meta><tp:nomenclature><tp:taxon-name>
                            <tp:taxon-name-part taxon-name-part-type="genus">Sarabandus</tp:taxon-name-part>
                            <tp:taxon-name-part taxon-name-part-type="species">robustus</tp:taxon-name-part>
                        <object-id xmlns:xlink="http://www.w3.org/1999/xlink" xlink:type="simple">http://species-id.net/wiki/Sarabandus_robustus</object-id>
								</tp:taxon-name><tp:taxon-authority>(LeConte, 1875)***</tp:taxon-authority><xref ref-type="fig" rid="F10">Map 10</xref></tp:nomenclature><tp:treatment-sec sec-type="Material examined"><title>Material examined.</title><p><bold>Canada, New Brunswick, Charlotte Co.</bold>, near New River, <named-content xmlns:xlink="http://www.w3.org/1999/xlink" content-type="dwc:verbatimCoordinates" xlink:type="simple">45.2143°N, 66.6001°W</named-content>, 2,VI.2006, R. P. Webster, eastern white cedar swamp, in moss and leaf litter (1, RWC).</p><fig id="F10" position="float" orientation="portrait"><label>Map 10.</label><caption><p>Collection localities in New Brunswick, Canada of <italic><tp:taxon-name>Sarabandus robustus</tp:taxon-name></italic>.</p></caption><graphic xmlns:xlink="http://www.w3.org/1999/xlink" xlink:href="ZooKeys-179-041-g010.jpg" position="float" orientation="portrait" xlink:type="simple"/></fig></tp:treatment-sec><tp:treatment-sec sec-type="Collection and habitat data"><title>Collection and habitat data.</title><p>The sole New Brunswick specimen was sifted from moss and leaf litter in an eastern white cedar swamp during early June.</p></tp:treatment-sec><tp:treatment-sec sec-type="Distribution"><title>Distribution in Canada and Alaska.</title><p>(new Canadian record). This species is known from Massachusetts south to Florida (<xref ref-type="bibr" rid="B15">Young 2002a</xref>; <xref ref-type="bibr" rid="B5">Epler 2010</xref>).</p></tp:treatment-sec><ref-list><ref id="B15"><mixed-citation xmlns:xlink="http://www.w3.org/1999/xlink" xlink:type="simple"><person-group><name name-style="western"><surname>Young</surname><given-names>DK</given-names></name></person-group> (<year>2002a</year>)<article-title> Family 35. Eucinetidae Lacordaire 1857.</article-title> In: <person-group><name name-style="western"><surname>Arnett</surname><given-names>RH Jr</given-names></name><name name-style="western"><surname>Thomas</surname><given-names>MC</given-names></name><name name-style="western"><surname>Skelley</surname><given-names>PE</given-names></name><name name-style="western"><surname>Frank</surname><given-names>JH</given-names></name></person-group> (<role>Eds</role>). <issue-title>American Beetles.</issue-title><source>Volume 2. Polyphaga: Scarabaeoidea through Curculionidea, CRC Press, Boca Raton, Florida</source>: <fpage>82</fpage>-<lpage>84</lpage>.</mixed-citation></ref><ref id="B5"><mixed-citation xmlns:xlink="http://www.w3.org/1999/xlink" xlink:type="simple"><person-group><name name-style="western"><surname>Epler</surname><given-names>JH</given-names></name></person-group> (<year>2010</year>)<source> The water beetles of Florida, an identification manual for the families Chrysomelidae, Curculionidae, Dryopidae, Dytiscidae, Elmidae, Gyrinidae, Haliplidae, Helophoridae, Hydraenidae, Hydrochidae, Hydrophilidae, Noteridae, Psephenidae, Ptilodactylidae and Scirtidae.</source><publisher-name>Florida Department of Environmental Protection, Tallahasse</publisher-name>, <publisher-loc>Florida</publisher-loc>, <lpage>414</lpage> pp.</mixed-citation></ref></ref-list></tp:taxon-treatment>
